# Supplementary material for: Lack of Associations between Environmental Exposures and Environmental Enteric Dysfunction among 18-Month-Old Children in Rural Malawi
Source: Int J Environ Res Public Health. 2022 Sep 1;19(17):10891. doi: 10.3390/ijerph191710891 (PMC9517768; doi:10.3390/ijerph191710891)
Supplement: Supplementary file 1 [file ijerph-19-10891-s001.zip]

Archive with 1 entries (1 files):
- ijerph-1809950-SI.pdf
